# Supplementary material for: Cited4 is a sex‐biased mediator of the antidiabetic glitazone response in adipocyte progenitors
Source: EMBO Mol Med. 2018 Jul 4;10(8):e8613. doi: 10.15252/emmm.201708613 (PMC6079535; doi:10.15252/emmm.201708613)
Supplement: Supplementary file 3 — Source Data for Expanded View and Appendix [file EMMM-10-e8613-s006.zip]

Archive with 2 entries (2 files):
- emmm201708613-sup-0003-SDataAppendixFigS1B-D.pdf
- emmm201708613-sup-0004-SDataFigEV3B.pdf
